# Supplementary material for: A Recombinant Protein XBB.1.5 RBD/Alum/CpG Vaccine Elicits High Neutralizing Antibody Titers against Omicron Subvariants of SARS-CoV-2
Source: Vaccines (Basel). 2023 Oct 1;11(10):1557. doi: 10.3390/vaccines11101557 (PMC10610638; doi:10.3390/vaccines11101557)
Supplement: Supplementary file 1 [file vaccines-11-01557-s001.zip]

Archive with 1 entries (1 files):
- vaccines-2617021-supplementary.pdf
